# Supplementary material for: Development of Triiodothyronine Polymeric Nanoparticles for Targeted Delivery in the Cardioprotection against Ischemic Insult
Source: Biomedicines. 2021 Nov 18;9(11):1713. doi: 10.3390/biomedicines9111713 (PMC8615924; doi:10.3390/biomedicines9111713)
Supplement: Supplementary file 1 [file biomedicines-09-01713-s001.zip]

Archive with 2 entries (1 files):
- biomedicines-1434866-supplementary/
- biomedicines-1434866-supplementary/biomedicines-1434866-SM.pdf
